# Supplementary material for: Nitrate reduction salvage pathway in Methanococcales
Source: Front Microbiol. 2026 Jul 6;17:1824787. doi: 10.3389/fmicb.2026.1824787 (PMC13381448; doi:10.3389/fmicb.2026.1824787)
Supplement: Supplementary file 2 [file table_1.xlsx]

## Sheet: Figure_2
Close homologs	Organism	Accession Number
Nitrate reductase	Hydrogenobacter thermophilus	WP 304093207.1
	Hydrogenobacter thermophilus	WP 340695468.1
	Pampinifervens florentissimum	WP 173832642.1
	Hydrogenobacter sp. Uz 6-8	WP 409154424.1
	Sulfurihydrogenibium sp. YO3AOP1	WP 012458794.1
	Thermocrinis ruber	WP 025306100.1
	Thermocrinis albus	WP 012992355.1
	Hydrogenivirga sp. 128-5-R1-1	WP 008285979.1
	Hydrogenivirga caldilitoris	WP 121010129.1
	Sulfuricurvum sp.	WP 295014662.1
	Sulfuricurvum sp.	WP 295069276.1
	Sulfuricurvum sp.	WP 428734271.1
	Sulfuricurvum sp.	WP 422235378.1
	Sulfuricurvum sp.	WP 324790455.1
	Sulfuricurvum sp.	WP 305531307.1
	Sulfuricurvum sp.	WP 424190546.1
	Sulfuricurvum sp.	WP 295055281.1
	Caminibacter mediatlanticus	WP 007473090.1
	Methanocaldococcus sp. FS406-22	WP 012980995.1
	Methanothermococcus thermolithotrophicus DSM 2095	NZ OX296583.1
	Methanocaldococcus infernus	WP 013099975.1
	Methanocaldococcus indicus	WP 423793214.1
	Persephonella atlantica	WP 200673633.1
	Persephonella sp.	WP 293442227.1
	Persephonella	WP 012675233.1
	Persephonella sp. IF05-L8	WP 081825268.1
	Sulfurihydrogenibium sp.	WP 297887867.1
	Calothrix sp. NIES-3974	WP 096622739.1
	Desertifilum	WP 069966854.1
	Leptolyngbya sp. Cla-17	WP 171574147.1
	Aliterella atlantica	WP 045053375.1
	Gloeocapsa sp. PCC 7428	WP 015188386.1
	Cyanophyceae	WP 190678992.1
	Calothrix sp. 336/3	WP 035159262.1
	Nostoc sp. NOS(2021)	WP 292772152.1
	Kamptonema formosum	WP 017720840.1
	Oxynema sp. CENA135	WP 200665830.1
	Oscillatoria sp. CS-180	WP 272060694.1
	Leptothoe sp. PORK10 BA2	WP 323364683.1
	Almyronema epifaneia	WP 377964519.1
	Halomicronema hongdechloris	WP 080807034.1
	Nodosilinea sp. AN01ver1	WP 430714289.1
	Leptolyngbya sp. BL0902	WP 198807250.1
	Thermosynechococcus vestitus	WP 164921160.1
	Spirulina subsalsa	WP 265264715.1
	Synechococcus elongatus PCC 7942	CAA52675.1 nitrate
	Synechococcus sp. Nb3U1	WP 235279153.1
	Synechococcus sp. 63AY4M2	WP 099887280.1
	Prochlorococcus marinus	WP 209084620.1
	Synechococcus sp. WH 8101	WP 130130225.1
	Cyanobium sp. ATX 6F1	WP 255010585.1
	Synechococcus sp. RSCCF101	WP 150883932.1
	Litorilinea aerophila	WP 141610993.1
	Kallotenue papyrolyticum	WP 026369948.1
	Desulfovibrio desulfuricans	PDB: 2JIO
Formate dehydrogenase	Methanomicrobium antiquum	WP 278100624.1
	Methanolacinia paynteri	WP 048152943.1
	Methanofollis tationis	WP 176789143.1
	Methanoculleus	WP 066958300.1
	Methanoculleus horonobensis	WP 067072828.1
	Methanosphaerula subterraneus	WP 440949003.1
	Methanooceanicella nereidis	WP 230742159.1
	Methanobacterium formicicum	WP 004029641.1
	Methanobacterium sp.	WP 424722803.1
	Methanobrevibacter sp.	WP 407421616.1
	Methanothermobacter	WP 048176092.1
	Methanooceanicella nereidis	WP 230740090.1
	Methanocella arvoryzae	WP 012035115.1
	Methanocaldococcus bathoardescens	WP 081874445.1
	Methanocaldococcus vulcanius	WP 015733241.1
	Methanotorris igneus	WP 013798911.1
	Methanothermococcus sp.	WP 292460231.1
	Methanococcus maripaludis	WP 011868066.1
	Methanococcus voltae	WP 013180206.1
	Methanococcus voltae	WP 209732824.1
	Caloramator proteoclasticus	WP 073248330.1
	Paucidesulfovibrio longus	WP 081650517.1
	Pseudodesulfovibrio sediminis	WP 229591699.1
	Desulfovibrio oxyclinae	WP 156816851.1
	Desulfohalovibrio reitneri	WP 138774352.1
	Desulfovibrio sp. 7SRBS1	WP 424299435.1
	Desulfovibrio sp. X2	WP 084486636.1
	Desulfovibrio inopinatus	WP 084448774.1
	Thermodesulfomicrobium sp. WS	WP 281752443.1
	Desulfovulcanus ferrireducens	WP 252380096.1
	Desulfoplanes formicivorans	WP 083254545.1
	Desulfocurvus vexinensis	WP 084457914.1
	Desulfobaculum sp. SPO524	WP 404845209.1
	Nitratidesulfovibrio sp. SRB-5	WP 190244426.1
	Bilophila sp.	WP 337432115.1
	Desulfovibrio litoralis	WP 084650538.1
	Desulfovibrio cuneatus	WP 156907955.1
	Desulfovibrio subterraneus	WP 269891725.1
	Desulfovibrio mangrovi	WP 265828806.1
	Halodesulfovibrio	WP 160714952.1
	Desulfocurvibacter africanus	WP 014259895.1
TorA outgroup	Enterobacteriacea	WP_001062091.1

## Sheet: Figure_4
Close homologs	Organism	Accession Number	Protein sequence
	Methanocaldococcus infernus	WP_013099974.1	MKNNNKEKKEKKKVGIIEALKSGDIKTLIASLIYFDTGFMVWLLFGPALGLFIAQELGLSPAEKGFMVAIPILAAALFRIPFGYMYQAINGKYIALAGIILSALPIIYVNLFPINYTTLLILGAFLGIGGASFAIALPMAGSNYPKKYQGLVLGLAAAGNLGAMMDGLIFPPIAETYGWRTAALVALIFLAIAFILCYSWIKDSCLKRPELKYHAIFNFIVTFISLIAFTLILYSGIIGISGKFGLLLLPIIVGAISILLLDKTYRNALKKRDPWIFMLFYAITFGGFVGMSGSVAFILNGQYGFDPVLAGMIMALLSFTGALIRPIGGWISDKIGGVKVLLAVFTAIAFCDLVLGLFLPPAFIGVPLLWLLFVAFGLGNGAVFQLVPLRWPRATGMAT…
	Methanocaldococcus sp. FS406-22	WP_012980994.1	MAELKQKKKVGIIEALKSGDIKTLIASLLYFDTGFMVWLLFGPALGLFIAQELGLSPAEKGFMVAVPILAAALFRIPFGYMYQAINGKYVAMMGIILSALPILFVNLFPINYTTLLILGAFLGIGGASFAIALPMAGSNYPKKYQGLVLGLAAAGNLGAMMDGLIFPPIAETYGWRTAALVALVFLAISFVLCWAWIKDSSPKRPELRNHAIFNFIVTFVSFIVVTLMLYSGILGISGKFGLLLLPVIVGAISIMLLSKDYRNALKKRDPWVFMLFYAITFGGFVGMSGSVAFILNGQYGFDPVTCGMLMSLLSFSGAIIRPVGGWIADKIGGVKVLLAVFAAIATFDYLLGFTIPPAIIGIPLLWGLFLSFGIGNGAVFQLVPLRWPRATGMATGLIG…
	Methanothermococcus thermolithotrophicus	WP_018153296.1	MVEKQRNRFGIIEALKSGDIKTLIASLLYFDTGFMVWLLFGPALGLFIATELGLSPAEKGFMIAVPILAAAIFRIPFGYMYQAINGKYIAMMGIILSALPILFVNLFPINYTTLLILGAFLGIGGASFAIALPMAGSNYPKKYQGLVLGLAAAGNLGAMMDGLIFPPIAETYGWRTAALTALAFLAVSFMLCWSWIKDSSPKKPELKNHAIFNFSVTFVSLIAAALALYNGWFGVTGKVGLLILPIITGLISILLLSPEYRNALKKRDPWIFMLFYAITFGGFVGMSGSVAFILNGQYGFDPVTCGMLMSLLSFTGAIIRPIGGWIADRIGGVRLLLATLASIAIFDYLLGFMVPPAVIGIPLLWGLFASFGLGNGAVFQLVPLRWPRATGMATGLIGA…
	Methanocaldococcus indicus	WP_423793213.1	MNLKNQKKEKEKKVKKVDIIKALKSGDIKTLIASLLYFDTGFMVWLLFGPALGLFIAQELGLSPAEKGFMVAVPILAAALFRIPFGYMYQAIDGKYIALAGILLSALPILYVNLFPIDYTTLLVLGAFLGIGGASFAIALPMAGSNYPKQYQGLVLGLAAAGNLGAMMDGMVFPPLAEMYGWRKAALVALLFLAISFILCWKWIKDSSPKKPELKIKSILNFVITFVSFIVVTLLLYSGVIGISGKFGLLLLPIIVWIISIALLSSDYRNALKKKDPWVFMLFYALTFGGFVGMSGSVAFIINSQYGFDPVLAGLTMALLSFTGALIRPIGGWISDIIGGVRVLLAVFLTIAFCDLVLGIFIPPAIIGIPLLWLLFAAFGLGNGAVFQLVPLRWPRATG…
	Sulfurihydrogenibium sp.	WP_297887863.1	MDLQKKKKEEKEISLIEALKSGNWKNLIAMFLYFDTGFTAWLLFGPALGIFISQELNLKPAYEFFMAGVPLLIAAILRIPFGYMLQAINGKWIAVMGILISMIPPIYLNIRNGTPTLEEIIILGSFLAFGGASFAVALPMAGSTYPKKYQGIVLGIAAAGNLGAVLDGLIFPPLAKMFGWKLASLAAIAFLLITLVLVLAWGEDRTAKKPELKKHSIFVFVSSYFFTLIIVFGLYFIVNWLINQGQISPVKLKTMLLILPFISGGFTLFILPKVYRVLLRERDMLKFILIYSITFGGFVGMSAGVAFILKKTYGFSPVTAGTMMSLLALTGALIRPVGGYIADKIGGVKVLMLSLTLISIFNFSLAFTSYLPQVLGISLLFGLFASYGLGNGATFQLVP…
	Sulfurihydrogenibium azorense	WP_409824740.1	MKQLFEALKMGNPKALFASFLYFDTGFSIWLLLSALAPFIVQEMNLSPAQKGFLVAVPVLSAAVFRLNFGFMYQSLDGKKIALAGILLSSIPSIYAFLFPNSLDYTTLLLLGVFLGLGGASFAVALPMAGSNYPKEVQGLVLGLAAAGNIGAVLDGILFPPLAKVLGWRETMAIAGILLVITFLVVLLWAKDKGEKEGNKYYPINVFVITLLFMLFIVPALYNGWLGIKGKEALLLLPLIGSSFVLAFLPNKYRRVFLERDTWVMILIYSITFGGFVGMSSYVNLYLIDQYAFDKLTAGALMSAFAFTGAFIRPFGGYIADKISGATALLFILSGISVMYLVLSFLKLPPILGVLSLFVIFAFFGLGNGATFQLVPQRWPKVRGLMAGIIGAAGGFGGF…
	Paraburkholderia dipogonis	WP_408230183.1	MKNVMSSLKSGDWRALVACFLYFDTGFTVWVLYGPLAPFISKSIAMTPAQQGLLVAVPVLSAAILRVTLGNLYQSAHGKRIALMGVLLSAVPTIVLPLMPSVPSYTVLLVLGVFLGVGGASFAVALPMAGSNYPPKVQGLVLGLAAAGNIGAVLDGFLFPQLATHYGWQMAAGGALPLLAIAAITLYFWANDSGVKTGSVLRAFGSFAVTLAGLIVLVLLVEAGMFGSGKTGVLLLPVIGALLAIAVLPKRYRTVLTERDTWAIMLVYSITFGGFVGMSSYVTLLLTNLYQLSKIDAGLFMALLAATGAMVRPLGGLIADKVSGVRALTFLLGIISLCDFVFAAVMPTVVGGIALLLCLYVAFGLGNGATFQLVPHRWAGRTGLMSGIVGAAGGIGGFY…
	Paraburkholderia aromaticivorans	WP_095419364.1	MKNVMSSLKSGDWRALVACFLYFDTGFTVWVLYGPLAPFISKSIAMTPAQQGLLVAVPVLSAAILRVTLGNLYQSAHGKRIALMGVLLSAVPTIVLPLMPSVPSYTMLLVLGVFLGVGGASFAVALPMAGSNYPPKVQGLVLGLAAAGNIGAVLDGFLFPQLATHYGWQMAAGGALPLLAIAAITLYFWANDSGVKSGSALRAFGSFAVTLAGLIVLVLLVEAGMFGSGKTGVLLLPVIGALLAIAVLPKRYRAVLAERDTWAIMLVYSITFGGFVGMSSYVSLLLTNLYQLSKIDAGLFMALLAATGAMVRPLGGLIADKVSGVRALTFLLAIISLCDFVFAAAMPSMAGGITLLLCLYVAFGLGNGATFQLVPHRWAGRTGLMSGIVGAAGGIGGFY…
	Burkholderiaceae	WP_091794240.1	MKNVMSSLKSGDWRALVACFLYFDTGFTVWVLYGPLAPFISKSIAMTPAQQGLLVAVPVLSAAILRVTLGNLYQSAHGKRIALMGVLLSAVPTIVLPLMPSVPSYTVLLVLGVFLGVGGASFAVALPMAGSNYPPKVQGLVLGLAAAGNIGAVLDGFLFPQLATHYGWQMAAGGALPLLAIAAITLYFWANDSGVKSGSVLRAFGSFAVTLAGLIVLVLLVEAGMFGSGKTGVLLLPVIGALLAIAVLPKRYRAVLAERDTWAIMLVYSITFGGFVGMSSYVSLLLTNLYQLSKIDAGLFMALLAATGAMVRPLGGLIADKVSGVRALTFLLAIISLCDFVFAAAMPSMAGGITLLLCLYVAFGLGNGATFQLVPHRWAGRTGLMSGIVGAAGGIGGFY…
	Paraburkholderia	WP_408227580.1	MKNVMSSLKSGDWRALVACFLYFDTGFTVWVLYGPLAPFISKSIAMTPAQQGLLVAVPVLSAAILRVTLGNLYQSAHGKRIALMGVLLSAVPTIVLPLLQSVPSYEMLLVLGVFLGVGGASFAVALPMAGSNYPPKVQGLVLGLAAAGNIGAVLDGFLFPQLATHYGWQMATGGALPLLAIAAIMLYCWANDSGVKSGSVLRAFGSFAVTLAGLIVLVLLVEAGLFGSGKTGVLLLPVIGALLAIAVLPRRYRSVLGERDTWVIMLVYSITFGGFVGMSSYVSLLLTNLYQLSKIDAGLFMALLAATGAMVRPLGGLIADKVSGVRALTVLLAIISLCDFVFAAAMPSIVGGIALLLCLYVAFGLGNGATFQLVPHRWAGRTGLMSGIVGAAGGIGGFY…
	Paraburkholderia panacisoli	WP_149670364.1	MKNVMSSLKSGDWRALVACFLYFDTGFTVWVLYGPLAPFISKSIAMTPAQQGLLVAVPVLSAAILRVTLGNLYQSAHGKRIALMGVLLSAVPTIVLPLLQSVPSYEMLLVLGVFLGVGGASFAVALPMAGSNYPPKVQGLVLGLAAAGNIGAVLDGFLFPQLATHYGWQMAAGGALPLLAIAAITLYFWANDSGVKSGSVLRAFGSFAVTLAGLIVLVLLVEAGLFGSGKTGVLLLPVIGALLAIAVLPKRYRSVLGERDTWVIMLVYSITFGGFVGMSSYVSLLLTNLYQLSKIDAGLFMALLAATGAMVRPLGGLIADKVSGVRALTVLLAIISLCDFVFAAAMPSIVGGIALLLCLYVAFGLGNGATFQLVPHRWAGRTGLMSGIVGAAGGIGGFY…
	Paraburkholderia sp. MM5384-R2	WP_184043671.1	MKNVMHSLRSGDWRALVACFLYFDTGFTVWVLYGPLAPFISKSIAMTPAQQGLLVAVPVLSAAILRVTLGNLYQSAHGKRIALMGVLLSAVPTIVLPLLQSVPSYETLLVLGVFLGVGGASFAVALPMAGSNYPPKVQGLVLGLAAAGNIGAVLDGFLFPQLATRYGWQLAAGGALPLLAIAAITLYFWANDAGVKTGSVLRAFASFATTLVGLIALVLLVEAGLFGAGKTGVLLLPVIGALLAIAVLPQRYRSVLAERDTWVIMLVYSITFGGFVGMSSYVSLLLTNLYQLSKIDAGLFMALLAATGAMVRPLGGLIADRVSGVRALTVLLAIIAVCDFLFAAAMPSLAGGIALLLCLYVAFGLGNGATFQLVPHRWAGRTGLMSGIVGAAGGIGGFY…
	Paraburkholderia sp. MPAMCS5	WP_327629460.1	MKNVMSSLKSGDWRALVACFLYFDTGFTVWVLYGPLAPFISKSISMTPAQQGLLVAVPVLSAAILRVTLGNLYQSAHGKRIALLGVLLSAVPTIVLPALPFVPSYTTLLVLGVFLGVGGASFAVALPMAGSNYPPKVQGLVLGLAAAGNIGAVLDGFLFPQLATRYGWQMAAGGALPLLAIAAITLYLWANDAGVKTGSVLRAFGSFAVTLFGLVVLVLLVEAGMFGSGKTGVLLLPVVGALLAIGVLPKRYRSVLAERDTWVIMLVYSITFGGFVGMSSYVSLLLTNLYQLSKIDAGLFMALLAATGAMVRPLGGLIADKVSGVRALTVLLAAISLCDFVFAAAMPAMTGGIALLLCLYVAFGLGNGATFQLVPHRWAGRTGLMSGIVGAAGGIGGFY…
	Paraburkholderia xenovorans	WP_408497501.1	MKNVMSSLKTGDWRALVACFLYFDTGFTVWVLYGPLAPFISKSIAMTPGQQGLLVAVPVLSAAILRVTLGNLYQSAHGKRIALMGVLLSAVPTIVLPLMPSVPSYTVLLVLGVFLGVGGASFAVALPMAGSNYPPKVQGLVLGLAAAGNIGAVLDGFLFPQLATHYGWQLAAGGALPLLAIAAITLYFWANDAGIKSGSVARAFGSFAVTLVGLIVLVLMVEAGLFGSGKTGVLLLPVIGALLAIAVLPSRYRAVLAERDTWVIMLVYSITFGGFVGMSSYVTLLLTNLYQLSKIDAGLFMALLAATGAMVRPLGGLIADKVSGVRALTVLLAIISLADLVFAAVMPTLAGGIALLLVLYVAFGLGNGATFQLVPHRWAGRTGLMSGIVGAAGGIGGFY…
	Paraburkholderia translucens	WP_230563726.1	MKNVMHSLRSGDWRALVACFLYFDTGFTVWVLYGPLAPFISKSISMTPAQQGLLVAVPVLSAAILRVTLGNLYQSAHGKRIALMGVLLSAVPTIVLPLLQAVPSYEMLLVLGVFLGVGGASFAVALPMAGSNYPPKVQGLVLGLAAAGNIGAVLDGFLFPQLATRYGWQLAAGGALPLLAIAAITLYFWANDAGVKTGSVLRAFGSFVTTFAGLIVLVLLVEAGLFGAGKTGVLLLPVVGALLAIAVLPQRYRSVLAERDTWVIMLVYSITFGGFVGMSSYVSLLLTNLYQLSKIDAGLFMALLAATGAMVRPLGGLVADRVSGVRALTVLLAVIAICDFLFASAMPSFAAGIALLLCMYVAFGLGNGATFQLVPHRWAGRTGLMSGIVGAAGGIGGFY…
	Hydrogenobacter thermophilus	WP_012963749.1	MKHLLDALKMGNPKALFASFLYFDTGFSIWLLLGALAPFITQEMNLSPAQKGFLVAVPVLSAAVFRLNFGHMYQSLDGKKIALVGILLSSIPSIYALLFPNSLDYTTLLLLGVLLGLGGASFAVALPMAGSNYPKEVQGLVLGLAAAGNIGAVLDGILFPPLAKVFGWRETMAIAGILLVITFLVVLLWAKDKGEKEGNKYYPITVFVTTVFFMLFVVPALYNGWLWIKGKEALLLLPLIGSSFVLAFLPNKYRRVFLERDTWVMILIYSITFGGFVGMSSYVSLYLIDQYALDKLTAGALMSAFAFTGAFIRPFGGYIADRISGATALLFILFGISAMYLVLSFLKLPPLLGALSLLVIFAFFGLGNGATFQLVPQRWPKVRGLMTGIIGAAGGFGGF…
	Paraburkholderia tuberum	WP_090804872.1	MKNVIHSLRSGDWRALVACFLYFDTGFTVWVLYGPLAPFISKSIAMTPAQQGLLVAVPVLSAAILRVTLGNLYQSAHGKRIALMGVLLSAVPTIVLPLLQSVPSYEMLLVLGVFLGVGGASFAVALPMAGSNYPPKVQGLVLGLAAAGNIGAVLDGFLFPQLATRYGWQLAAGGALPLLAIAAITLYFWANDAGVKTGSVLRAFGSFATTLVGLIALVLLVEAGLFGAGKTGVLLLPVIGALLAIAVLPQRYRSVLAERDTWVIMLVYSITFGGFVGMSSYVSLLLTNLYQLSKIDAGLFMALLAATGAMVRPLGGLIADRVSGVRALTVLLAIIAVCDFLFAAAMPSLAGGIALLLCLYVAFGLGNGATFQLVPHRWAGRTGLMSGIVGAAGGIGGFY…
	Paraburkholderia sp. MM5496-R1	WP_429361223.1	MKNVMHSLRSGDWRALVACFLYFDTGFTVWVLYGPLAPFISKSIAMTPAQQGLLVAVPVLSAAILRVTLGNLYQSAHGKRIALMGVLLSAVPTIVLPLLQSVPSYEMLLVLGVFLGVGGASFAVALPMAGSNYPPKVQGLVLGLAAAGNIGAVLDGFLFPQLATRYGWQLAAGGALPLLAIAAITLYFWANDAGVKTGSVLRAFGSFATTLVGLIALVLLVEAGLFGAGKTGVLLLPVIGALLAIAVLPQRYRSVLAERDTWVIMLVYSITFGGFVGMSSYVSLLLTNLYQLSKIDAGLFMALLAATGAMVRPLGGLIADRVSGVRALTVLLAIIALCDFLFAAAMPSLAGGIALLLCLYVAFGLGNGATFQLVPHRWAGRTGLMSGIVGAAGGIGGFY…
	unclassified Paraburkholderia	WP_184033681.1	MKNVMHSLRSGDWRALVACFLYFDTGFTVWVLYGPLAPFISKSIAMTPAQQGLLVAVPVLSAAILRVTLGNLYQSAHGKRIALMGVLLSAVPTIVLPLLQSVPSYEMLLVLGVFLGVGGASFAVALPMAGSNYPPKVQGLVLGLAAAGNIGAVLDGFLFPQLATRYGWQLAAGGALPLLAIAAITLYFWANDAGIKTGSVLRAFGSFATTLVGLIALVLLVEAGLFGAGKTGVLLLPVIGALLAIAVLPQRYRSVLAERDTWVIMLVYSITFGGFVGMSSYVSLLLTNLYQLSKIDAGLFMALLAATGAMVRPLGGLIADRVSGVRALTVLLAIIAVCDFLFAAAMPSLAGGIALLLCLYVAFGLGNGATFQLVPHRWAGRTGLMSGIVGAAGGIGGFY…
	Paraburkholderia sp. 32	WP_429355545.1	MKNVMHSLRSGDWRALVACFLYFDTGFTVWVLYGPLAPFISKSIAMTPAQQGLLVAVPVLSAAILRVTLGNLYQSAHGKRIALMGVLLSAVPTIVLPLLQSVPSYEMLLVLGVFLGVGGASFAVALPMAGSNYPPKVQGLVLGLAAAGNIGAVLDGFLFPQLATRYGWQLAAGGALPLLAIAAITLYFWANDAGVKTGSVLRAFGSFATTLVGLIALVLLVEAGLFGAGKTGVLLLPVIGALLAIAVLPQRYRSVLAERDTWVIMLVYSITFGGFVGMSSYVSLLLTNLYQLSEIDAGLFMALLAATGAMVRPLGGLIADRVSGVRALTVLLAIIAVCDFLFAAAMPSLAGGIALLLCLYVAFGLGNGATFQLVPHRWAGRTGLMSGIVGAAGGIGGFY…
	Paraburkholderia	WP_018417991.1	MKNVMHSLRSGDWRALVACFLYFDTGFTVWVLYGPLAPFISKSIAMTPAQQGLLVAVPVLSAAILRVTLGNLYQSAHGKRIALMGVLLSAVPTIVLPLLQSVPSYETLLVLGVFLGVGGASFAVALPMAGSNYPPKVQGLVLGLAAAGNIGAVLDGFLFPQLATRYGWQLAAGGALPLLAIAAITLYFWANDAGVKTGSVLRAFGGFATTLVGLITLVLLVEAGLFGAGKTGVLLLPVIGALLAIAVLPQRYRSVLAERDTWVIMLVYSITFGGFVGMSSYVSLLLTNLYQLSKIDAGLFMALLAATGAMVRPLGGLIADRVSGVRALTVLLAIIAVCDFLFAAAMPSLAGGIALLLCLYVAFGLGNGATFQLVPHRWAGRTGLMSGIVGAAGGIGGFY…
	unclassified Paraburkholderia	WP_187610065.1	MKNVMHSLRSGDWRALVACFLYFDTGFTVWVLYGPLAPFISKSIAMTPAQQGLLVAVPVLSAAILRVTLGNLYQSAHGKRIALMGVLLSAVPTIVLPLLQSVPSYEMLLVLGVFLGVGGASFAVALPMAGSNYPPKVQGLVLGLAAAGNIGAVLDGFLFPQLATRYGWQLAAGGALPLLAIAAITLYFWANDAGVKTGSVLRAFGSFATTLVGLIALVLLVEAGLFGAGKTGVLLLPVIGALLAIAVLPQRYRSVLAERDTWVIMLVYSITFGGFVGMSSYVSLLLTNLYQLSKIDAGLFMALLAATGAMVRPLGGLIADRVSGVRALTVLLAIIAVCDFLFAAAMPSLAGGIALLLCLYVAFGLGNGATFQLVPHRWAGRTGLMSGIVGAAGGIGGFY…
	unclassified Paraburkholderia	WP_184066557.1	MKNVMHSLRSGDWRALVACFLYFDTGFTVWVLYGPLAPFISKSIAMTPAQQGLLVAVPVLSAAILRVTLGNLYQSAHGKRIALMGVLLSAVPTIVLPLLQSVPSYEMLLVLGVFLGVGGASFAVALPMAGSNYPPKVQGLVLGLAAAGNIGAVLDGFLFPQLATRYGWQLAAGGALPLLAIAAITLYFWANDAGVKTGSVLRAFGSFATTLVGLIALVLLVEAGLFGAGKTGVLLLPVIGALLAIAVLPQRYRSVLAERDTWVIMLVYSITFGGFVGMSSYVSLLLTNLYQLSKIDAGLFMALLAATGAMVRPLGGLIADRVSGVRALTVLLAIIAVCDFLFAAAMPSLAGGIALLLCLYVAFGLGNGATFQLVPHRWAGRTGLMSGIIGAAGGIGGFY…
	Paraburkholderia sp. WSM4175	WP_429471266.1	MKNVMHSLRSGDWRALVACFLYFDTGFTVWVLYGPLAPFISKSIAMTPAQQGLLVAVPVLSAAILRVTLGNLYQSAHGKRIALMGVLLSAVPTIVLPLLQSVPSYEMLLVLGVFLGVGGASFAVALPMAGSNYPPKVQGLVLGLAAAGNIGAVLDGFLFPQLATRYGWQLAAGGALPLLAIAAITLYFWANDAGVKTGSVLRAFGGFATTLVGLIALVLLVEAGLFGAGKTGVLLLPVIGALLAIAVLPQRYRSVLAERDTWVIMLVYSITFGGFVGMSSYVSLLLTNLYQLSKIDAGLFMALLAATGAMVRPLGGLIADRVSGVRALTVLLAIIAVCDFLFAAAMPSLAGGIALLLCLYVAFGLGNGATFQLVPHRWAGRTGLMSGIVGAAGGIGGFY…
	Hydrogenobacter thermophilus	WP_340691168.1	MKHLLDALKMGNPKALFASFLYFDTGFSIWLLLGALAPFITQEMNLSPAQKGFLVAVPVLSAAVFRLNFGHMYQSLDGKKIALAGILLSSIPSIYALLFPNSLDYTTLLLLGVFLGLGGASFAVALPMAGSNYPKEVQGLVLGLAAAGNIGAVLDGILFPPLAKVFGWRETMAIAGILLVITFFVILFWAKDKGEKEGNKYYPITVFITTLLFMLFIVPALYNGWLGIKGKEALLLLPLIGGSFVLAFLPNKYRRVFLERDTWVMILIYSITFGGFVGMSSYVSLYLIDQYAFDKLTAGALMSALAFTGAFIRPFGGYIADKISGATALLFILSGISAMYLVLSFLKLSSLLGVLSLLVIFAFFGLGNGATFQLVPQRWPKVRGLMAGIIGAAGGFGGF…
	Paraburkholderia sp. BL27I4N3	WP_116141337.1	MKNVMSSLKSGDWRALVACFLYFDTGFTVWVLYGPLAPFISKSIAMTPAQQGLLVAVPVLSAAILRVTLGNLYQSAHGKRIALMGVLLSAVPTIVLPLMPSVPSYTMLLVLGVFLGVGGASFAVALPMAGSNYPPKVQGLVLGLAAAGNIGAVLDGFLFPQLATHYGWQVAAGGALPLLAIAAITLYFWANDSGVKTGSALRAFGSFAVTLIGLIVLVLLVEAGMFGSGKTGVLLLPVIGALLAIAVLPKRYRAVLAERDTWAIMLVYSITFGGFVGMSSYVTLLLTNLYQLSKIDAGLFMALLAATGAMVRPLGGLIADKVSGVRALTVLLAIISLCDFVFAAVMPTMAGGIALLLCLYVAFGLGNGATFQLVPHRWAGRTGLMSGIVGAAGGIGGFY…
	Paraburkholderia sp. BL25I1N1	WP_106281194.1	MKNVMSSLKSGDWRALVACFLYFDTGFTVWVLYGPLAPFISKSIAMTPAQQGLLVAVPVLSAAILRVTLGNLYQSAHGKRIALMGVLLSAVPTIVLPLMPSVPSYTVLLVLGVFLGVGGASFAVALPMAGSNYPPKVQGLVLGLAAAGNIGAVLDGFLFPQLATHYGWQMAAGGALPLLAIAAITLYFWANDSGVKTGSALRAFGSFAVTLIGLIVLVLLVEAGMFGSGKTGVLLLPVIGALLAIAVLPKRYRAVLAERDTWAIMLVYSITFGGFVGMSSYVTLLLTNLYQLSKIDAGLFMALLAATGAMVRPLGGLIADKVSGVRALTVLLAIISLCDFVFAAVMPTMAGGIALLLCLYVAFGLGNGATFQLVPHRWAGRTGLMSGIVGAAGGIGGFY…
	Paraburkholderia sp. BL6669N2	WP_116116955.1	MKNVMSSLKSGDWRALVACFLYFDTGFTVWVLYGPLAPFISKSIAMTPAQQGLLVAVPVLSAAILRVTLGNLYQSAHGKRIALMGVLLSAVPTIVLPLMPSVPSYTMLLVLGVFLGVGGASFAVALPMAGSNYPPKVQGLVLGLAAAGNIGAVLDGFLFPQLATHYGWQMAAGGALPLLAIAAITLYFWANDSGVKTGSALRAFGSFAVTLIGLIVLVLLVEAGMFGSGKTGVLLLPVIGALLAIAVLPKRYRAVLAERDTWAIMLVYSITFGGFVGMSSYVTLLLTNLYQLSKIDAGLFMALLAATGAMVRPLGGLIADKVSGVRALTVLLAIISLCDFVFAAVMPTMAGGIALLLCLYVAFGLGNGATFQLVPHRWAGRTGLMSGIVGAAGGIGGFY…
	Paraburkholderia sp. UCT31	WP_187629349.1	MKNVMHSLRSGDWRALVACFLYFDTGFTVWVLYGPLAPFISKSIAMTPAQQGLLVAVPVLSAAILRVTLGNLYQSAHGKRIALMGVLLSAVPTIVLPLLQSVPSYEMLLVLGVFLGVGGASFAVALPMAGSNYPPKVQGLVLGLAAAGNIGAVLDGFLFPQLATRYGWQLAAGGALPLLAIAAITLYFWANDAGVKTGSVLRAFGSFATTLVGLIALVLLVEAGLFGAGKAGVLLLPVIGALLAIAVLPQRYRSVLAERDTWVIMFVYSITFGGFVGMSSYVSLLLTNLYQLSKIDAGLFMALLAATGAMVRPLGGLIADRVSGVRALTVLLAIIAVCDFLFAAAMPSLAGGIALLLCLYVAFGLGNGATFQLVPHRWAGRTGLMSGIVGAAGGIGGFY…
	unclassified Paraburkholderia	WP_184074054.1	MKNVMHSLRSGDWRALVACFLYFDTGFTVWVLYGPLAPFISKSIAMTPAQQGLLVAVPVLSAAILRVTLGNLYQSAHGKRIALMGVLLSAVPTIVLPLLQSVPSYEMLLVLGVFLGVGGASFAVALPMAGSNYPPKVQGLVLGLAAAGNIGAVLDGFLFPQLATRYGWQLAAGGALPLLAIAAITLYFWANDAGVKTGSVLRAFGSFATTLVGLIALVLLVEAGLFGAGKAGVLLLPVIGALLAIAVLPQRYRSVLAERDTWVIMFVYSITFGGFVGMSSYVSLLLTNLYQLSKIDAGLFMALLAATGAMVRPLGGLIADRVSGVRALTVLLAIIAVCDFLFAAAMPSLAGGIALLLCLYVAFGLGNGATFQLVPHRWAGRTGLMSGIVGAAGGIGGFY…
	Paraburkholderia sp. BL6665CI2N2	WP_134141828.1	MKNVMSSLKSGDWRALVACFLYFDTGFTVWVLYGPLAPFISKSIAMTPAQQGLLVAVPVLSAAILRVTLGNLYQSAHGKRIALMGVLLSAVPTIVLPLMPSVPSYTMLLVLGVFLGVGGASFAVALPMAGSNYPPKVQGLVLGLAAAGNIGAVLDGFLFPQLATHYGWQMAAGGALPLLAIAAITLYFWANDSGVKTGSALRAFGSFAVTLIGLIVLVLLVEAGMFGSGKTGVLLLPVIGALLAIAVLPKRYRAVLAERDTWAIMLVYSITFGGFVGMSSYVTLLLTNLYQLSKIDAGLFMALLAATGAMVRPLGGLIADKVSGVRALTVLLAIISLCDFVFAAVMPTMAGGIALLLCLYVAFGLGNGATFQLVPHRWAGRTGLMSGIVGAAGGIGGFY…
	Paraburkholderia sp. BL17N1	WP_121307927.1	MKNVMSSLKSGDWRALVACFLYFDTGFTVWVLYGPLAPFISKSIAMTPAQQGLLVAVPVLSAAILRVTLGNLYQSAHGKRIALMGVLLSAVPTIVLPLMPSVPSYTMLLVLGVFLGVGGASFAVALPMAGSNYPPKVQGLVLGLAAAGNIGAVLDGFLFPQLATHYGWQVAAGGALPLLSIAAITLYFWANDSGVKTGSALRAFGSFAVTLIGLIVLVLLVEAGMFGSGKTGVLLLPVIGALLAIAVLPKRYRAVLAERDTWAIMLVYSITFGGFVGMSSYVTLLLTNLYQLSKIDAGLFMALLAATGAMVRPLGGLIADKVSGVRALTVLLAIISLCDFVFAAVMPTMAGGIALLLCLYVAFGLGNGATFQLVPHRWAGRTGLMSGIVGAAGGIGGFY…
	Paraburkholderia sp.	WP_330870285.1	MKNVMNSLKSGDWRALVACFLYFDTGFTVWVLYGPLAPFISKSISMTPAQQGLLVAVPVLSAAILRVTLGNLYQSAHGKRIALLGVLLSAVPTIVLPALPFVPSYTTLLVLGVFLGVGGASFAVALPMAGSNYPPKVQGLVLGLAAAGNIGAVLDGFLFPQLATRYGWQMAAGGALPLLAIAAITLYLWANDAGVKTGSVLRAFGSFAVTLVGLVLLVLLVEAGMFGSGKTGVLLLPVVGALLAIGVLPKRYRSVLAERDTWVIMLVYSITFGGFVGMSSYVSLLLTNLYQLSKIDAGLFMALLAATGAMVRPLGGLIADKVSGVRALTVLLAAISLCDFVFAAAMPAMTGGIALLLCLYVAFGLGNGATFQLVPHRWAGRTGLMSGIVGAAGGIGGFY…
	Paraburkholderia caffeinilytica	WP_434110027.1	MKNVMSSLKSGDWRALVACFLYFDTGFTVWVLYGPLAPFISKSIAMTPAQQGLLVAVPVLSAAILRVTLGNLYQSAHGKRIALMGVLLSAVPTIVLPLLPSVPSYTVLLVLGVFLGVGGASFAVALPMAGSNYPPKVQGLVLGLAAAGNIGAVLDGFMFPQLATHYGWQMATAGALPLLAIAAITLYFWANDSGIKSGSVLRAFGSFAVTLVGLIVLVLLVEAGLFGSGKTGVLLLPVIGALLAIAVLPKRYRTVLGERDTWVIMLVYSITFGGFVGMSSYVSLLLTNLYQLSKIDAGLFMALLAATGAIVRPLGGLIADKVSGVRALTILLAIISLCDFVFAAAMPSMVGGIALLVCLYVAFGLGNGATFQLVPHRWAGRTGLMSGIVGAAGGIGGFY…
	Paraburkholderia aromaticivorans	WP_168793837.1	MKNVMSSLKSGDWRALVACFLYFDTGFTVWVLYGPLAPFISKSIAMTPAQQGLLVAVPVLSAAILRVTLGNLYQSAHGKRIALMGVLLSAVPTIVLPLMPSVPSYTVLLVLGVFLGVGGASFAVALPMAGSNYPPKVQGLVLGLAAAGNIGAVLDGFLFPQLATHYGWQMAAGGALPLLAIAAITLYFWANDSGVKTGSVLRAFGSFVVTLVGLIVLVLLVEAGMFGSGKTGVLLLPVIGALLAIAVLPKRYRAVLAERDTWAIMLVYSITFGGFVGMSSYVTLLLTNLYQLSKIDAGLFMALLAATGAMVRPLGGLIADKVSGVRALTLLLAIISLCDFVFAAVMPAMAGGITLLLCLYVAFGLGNGATFQLVPHRWAGRTGLMSGIVGAAGGIGGFY…
	Paraburkholderia sediminicola	WP_408216955.1	MKNVMSSLKSGDWRALVACFLYFDTGFTVWVLYGPLAPFISKSIAMTPAQQGLLVAVPVLSAAILRVTLGNLYQSAHGKRIALMGVLLSAVPTIVLPLMPSVPSYTVLLVLGVFLGVGGASFAVALPMAGSNYPPKVQGLVLGLAAAGNIGAVLDGFMFPQLATHYGWQMATAGALPLLAIAAITLYFWANDSGIKSGSVLRAFGSFALTLVGLIVLVLLVEAGLFGSGKTGVLLLPVIGALLAIAVLPKRYRTVLGERDTWVIMLVYSITFGGFVGMSSYVSLLLTNLYQLSKIDAGLFMALLAATGAIVRPFGGLIADKVSGVRALTFLLAIISLCDFVFAAAMPSMVGGIALLLCLYVAFGLGNGATFQLVPHRWAGRTGLMSGIVGAAGGIGGFY…
	Paraburkholderia	WP_121318141.1	MKNVMSSLKSGDWRALVACFLYFDTGFTVWVLYGPLAPFISKSIAMTPAQQGLLVAVPVLSAAILRVTLGNLYQSAHGKRIALMGVLLSAVPTIVLPLMQSVPSYEMLLVLGVFLGVGGASFAVALPMAGSNYPPKVQGLVLGLAAAGNIGAVLDGFLFPQLATHYGWQMAAGGALPLLAIAAITLYFWANDAGVKSGSVLRAFGSFAVTLGGLIVLVLLVEAGLFGSGKTGVLLLPVIGALLAIAVLPKRYRSVLGERDTWVIMLVYSITFGGFVGMSSYVSLLLTNLYQLSKIDAGLFMALLAATGAMVRPLGGLIADKVSGVRALTVLLAIISLCDFVFAAAMPSLSGGIALLLCLYVAFGLGNGATFQLVPHRWAGRTGLMSGIVGAAGGIGGFY…
	Paraburkholderia sediminicola	WP_408205676.1	MKNVMSSLKSGDWRALVACFLYFDTGFTVWVLYGPLAPFISKSIAMTPAQQGLLVAVPVLSAAILRVTLGNLYQSAHGKRIALMGVLLSAVPTIVLPLMPSVPSYTVLLVLGVFLGVGGASFAVALPMAGSNYPPKVQGLVLGLAAAGNIGAVLDGFLFPQLATHYGWQMAAGGALPLLAIAAITLYFWANDSGVKTGSVLRAFGSFAVTLVGLIVLVLLVEAGMFGSGKTGVLLLPVIGALLAIAVLPKRYRAVLAERDTWAIMLVYSITFGGFVGMSSYVSLLLTNLYQLSKIDAGLFMALLAATGAMVRPLGGLIADKVSGVRALTFLLAIISLCDFVFAAVMPTIAGGIALLLCLYVAFGLGNGATFQLVPHRWAGRTGLMSGIVGAAGGIGGFY…
	Paraburkholderia sp. SG-MS1	WP_168663674.1	MKNVMSSLKSGDWRALVACFLYFDTGFTVWVLYGPLAPFISKSIAMTPAQQGLLVAVPVLSAAILRVTLGNLYQSAHGKRIALMGVLLSAVPTIVLPLMQSVPSYEMLLVLGVFLGVGGASFAVALPMAGSNYPPKVQGLVLGLAAAGNIGAVLDGFLFPQLATHYGWQMAAGGALPLLAIAAITLYFWANDAGVKSGSVLRAFGSFAVTLGGLIVLVLLVEAGLFGSGKTGVLLLPVIGALLAIAVLPQRYRSVLGERDTWVIMLVYSITFGGFVGMSSYVSLLLTNLYQLSKIDAGLFMALLAATGAMVRPLGGLIADKVSGVRALTVLLAIISLCDFVFAAAMPSLSGGIALLLCLYVAFGLGNGATFQLVPHRWAGRTGLMSGIVGAAGGIGGFY…
	Aquifex aeolicus	WP_010880087.1	MNFLKEIIEAIKKGNPKALFASFIYFDHSFSIWLLLGALGPFIAESFGLSGAQKGFMVAIPVIAAAIFRLNFGHMFQYIDGKYIAIMGIILSSIPHLYMILSGYRVTYDDLLWMGVFLGIAGASFAIALPMAGSNYPKEVQGLVLGLAAAGNIGAVLDGILFPPIARSIGWENTFVLSGILLLIALFFVVIWARDLTKKNEGNRFYPVFAFFATIAFMVILALGFQKGWFGITGNAGKLLIPVLGSVFAILLMPLAFKKVFLERDTWVLMLAYSITFGGFVGMSSYVAMLLRDIYGISKVEAGALMSLFAFTGAMIRPLGGHIADKISGATALLFFLAGIAGVNFIFSLVTPPLAVGIVLFLALYSFYGLGNGAVFQLVPHRWPYQTGLMTGIIGAAGG…
Nark transporters
	Brucella canis	RXX16693	MQHVAGENPRAQTTALAMSTTAFTVCFAVWTIFAIIGIEIRSELGLTETQFGLLVGTPILTGSLIRVILG IWADRYGGRAIFTLTMLVSAVATYLLTYATTYPQMLLAALGVGVAGGSFSVGVAYVSRWYPPEKQGVALGIFGAGNVGAAVTKFFAPMVMVAFGWHTVAEVWAAAMVVMALVYYFTTNDDPVLVERRRKGEKPTSTLMELEPLKNIQVWRFSLYYFFVFGAFVALSLWLPQYLIHVYGVDIRFAGIIAAFFSIPASLFRAYGGHLSDVYGARRVMYWTFAVSLVATFILSYPPTDYVIQSDNGPLAFHAEMGVIGFTVTVFILGFFMALGKAAVFKHIPVYYPGNVGAVGGLVGMIGGLGGFILPILFGVLLDQTGLWTSCFMLLFVI…
	Pseudomonas aeruginosa PAO1	NP_252566.1	MASLRQKQYSVLGMSTLSFAVNFAVWTMFSIIGIRIKDELGLSESQFGLMVALPILTGSLVRLPLGLITDRFGGRIVFFIHMLLVAIPIYGLAFASQYWHYLVLGLFVGLAGGSFAVGIAYTSAWFEKERQGTAMGIFGAGNAGAAITNLVAPMIVVAFGWRMVPQVYSVAMLVTAVLFWLFTWTDPAHLKGAAEASQRPNLAKQLAPLAELRVWRFGLYYFFVFGGFVALALWLPKYYIAEYGLDLKTASFITMLFTLPSGLIRALGGWFSDHYGARSVNWGVFWVCLVCLFFLSYPQTTMTIHGIQGDLSLGIGLNVWLFTFLVFVVGIAQGFGKASVYRIIHDYYPSNMGTVGGMVGVIGGLGGFCLPILFGYAADHIGVRSSCFMLLFGLTVVCM…
	Pseudomonas aeruginosa Paer91	WP_426306168.1	MGMIANTQLKAARGPLLLDWRPEDPEFWARNGKRIASRNLWISIPALLLAFAVWMIWSTVTVRLNSAGFAFSNDQLFLLAALPSISGATLRVFYSFMVPIFGGRRWTALSTASMLIPCIWLGFAVQDPSTPYWVFALIALLCGFGGGNFASSMSNISFFYPKSQQGTALGLNAGLGNLGVSVMQFAVPLAVAGGLFGAFGGEPQQLGDGGRLWLQNAGWIWVPFIAVVSVAAWFGMNDIADAKASFRDQAVIFKRKHNWLMCWLYVATFGSFIGFSAGFAMLSKTQFPDVNPLQYAFLGPLVGALSRPLGGWLADKFGGARITLWNYALMIGGVFAVIAFLPGDGGQGNFFGFLGAFILLFFFAGIGNGSTFRMIPVIFRNEWARRVRDGQADEAGAAR…
	Paracoccus denitrificans Nark1	WP_331000897.1	MPDPSSFPPMQQQKALWLSTTAFTLCFAVWTIFSIIGITIKEELGLTEFEYGVLIATPILTGSLVRLILGVWTERYGGRLVFSLQMLFTGIATWALTWAESYAGFLLAALGVGMAGGSFIIGVAYVSKWFPAQRQGTALGIFGMGNVGAAVTKFIAPFILVAWGWQAVAQIWAVGIALMGVVFLLVARDDPDFEARRAQGIAAPTLAEQFAPLKRLQVWRFALYYFFVFGGFVALALWLPHYLTQVYGVDLRVAGMAAAAFSLSASIFRAYGGVLSDRFGARTVMYWTFGFSALFLFMLSYPPTDYTIRGKDGLISFSTEMGLWPFVVTLFALGFFMSLGKAAIFKHIPVYYPNHVGAVGGLVGMIGGLGGFILPIVFGALLDLTGIWTSSFALLFLVV…
	Paracoccus denitrificans Nark2	WP_331000897.1	MPRVLDDWRPENPTFWAEQGRKIARRNLWISIPALTLAFAVWMVWSVVVAKLPLIGFDFTQDQLFWLAALPALSGATLRIFYSFMVPIFGGRLWTTLSTASLLIPAMGIGYAVQDPSTPYLIFVVLALLCGLGGANFASSMANISFFFPKAEKGNALGLNAGLGNLGVSLMQFLVPIVITAGVFGAMGGAPQELSDGGRLWMQNAGFVWVPFIIASTIAAWLGMNDITDARASFREQAVIFTRKHNWVMCLLYIGTFGSFIGYSAGFPLLTGLAFPDVNALQFVFLGPLVGALSRAGTGWLSDRVGGGRVTFWVFAGMIASVGLVIVSLQALSFWGFFAGFMALFFFTGVGNSSTFQMIPVIMRKEVARLEPQLSPEDRRRQSDRESAAIIAFTSAIGA…
	Enterobacteriaceae Nark2	WP_000019827.1	MSHSSAPERATGAVITDWRPEDPAFWQQRGQRIASRNLWISVPCLLLAFCVWMLFSAVAVNLPKVGFNFTTDQLFMLTALPSVSGALLRVPYSFMVPIFGGRRWTAFSTGILIIPCVWLGFAVQDTSTPYSVFIIISLLCGFAGANFASSMANISFFFPKQKQGGALGLNGGLGNMGVSVMQLVAPLVVSLSIFAVFGSQGVKQPDGTELYLANASWIWVPFLAIFTIAAWFGMNDLATSKASIKEQLPVLKRGHLWIMSLLYLATFGSFIGFSAGFAMLSKTQFPDVQILQYAFFGPFIGALARSAGGALSDRLGGTRVTLVNFILMAIFSGLLFLTLPTDGQGGSFMAFFAVFLALFLTAGLGSGSTFQMISVIFRKLTMDRVKAEGGSDERAMREA…
	Escherichia coli NarU	WP_112913494.1	MALQNEKNSRYLLRDWKPENPAFWENKGKHIARRNLWISVSCLLLAFCVWMLFSAVTVNLNKIGFNFTTDQLFLLTALPSVSGALLRVPYSFMVPIFGGRRWTVFSTAILIIPCVWLGIAVQNPNTPFGIFIVIALLCGFAGANFASSMGNISFFFPKAKQGSALGINGGLGNLGVSVMQLVAPLVIFVPVFAFLGVNGVPQADGSVMSLANAAWIWVPLLAIATIAAWSGMNDIASSRASIADQLPVLQRLHLWLLSLLYLATFGSFIGFSAGFAMLAKTQFPDVNILRLAFFGPFIGAIARSVGGAISDKFGGVRVTLINFIFMAIFSALLFLTLPGTGSGNFIAFYAVFMGLFLTAGLGSGSTFQMIAVIFRQITIYRVKMKGGSDEQAQKEAVTE…
SulP outgroup
	Pseudomonas avellanae	WP_024696525.1	MLKKIKTTWFSNIRADVLAGLVVALALIPEAIAFSIITGVDPKVGLYASFCICVVIAFVGGRPAMISAATGAMALLMVNLVKEHGLQYLLAATLLCGVLQIIAGYLRLGELMRFVSRSVVTGFVNALAILIFMAQLPELTHVTWPVYAMTAAGLAIIYLYPRIPVIGKLLPSPLVCILVLTAIAIYMGLDVRTVGDMGAMPDSLPTFMWPDVAPSLGTLLIILPYSAALAVVGLLESMMTATIVDDLTDTSSDRNRECKGQGIANIASGLIGGMAGCAMIGQSMINVKSGGRTRLSTLSAGILLLIMMLFLGDWLARIPMAALVAVMIMVSISTFSWGSIRNLRQYPLSTNIVMVVTVAVVVATHNLAYGVLVGSLLAAMFFASKIACYLDVTSRRDPE…
Accession numbers in bold indicate sequences used for conservation analysis in Figure 5B.

## Sheet: Figure_6D
Abs (419 nm)	0s	88s	176s	264s	352s
F420 + NO2ˉ (1)	0.092	0.09	0.092	0.094	0.095
F420 + NO2ˉ(2)	0.106	0.101	0.099	0.099	0.101
F420 + MiFsr (1)	0.225	0.232	0.233	0.229	0.233
F420 + MiFsr (2)	0.212	0.217	0.22	0.222	0.228
F420 + NO2ˉ + MiFsr (1)	3.579	3.926	3.879	3.865	3.923
F420 + NO2ˉ + MiFsr (2)	3.478	4.709	4.708	4.655	4.601
F420 + SO32ˉ(1)	0.094	0.098	0.096	0.097	0.1
F420 + SO32ˉ (2)	0.099	0.098	0.101	0.1	0.103
F420 + SO32ˉ + MiFsr (1)	1.167	1.592	2.018	2.42	2.813
F420 + SO32ˉ + MiFsr (2)	0.967	1.532	2.051	2.59	3.155

## Sheet: Figure_S3
	Organism	Accession Number	Protein sequence
	Desulfovibrio desulfuricans ATCC 27774	PDB (2JIO)	ADNRPEKWVKGVCRYCGTGCGVLVGVKDGKAVAIQGDPNNHNAGLLCLKGSLLIPVLNSKERVTQPLVRRHKGGKLEPVSWDEALDLMASRFRSSIDMYGPNSVAWYGSGQCLTEESYVANKIFKGGFGTNNVDGNPRLCMASAVGGYVTSFGKDEPMGTYADIDQATCFFIIGSNTSEAHPVLFRRIARRKQVEPGVKIIVADPRRTNTSRIADMHVAFRPGTDLAFMHSMAWVIINEELDNPRFWQRYVNFMDAEGKPSDFEGYKAFLENYRPEKVAEICRVPVEQIYGAARAFAESAATMSLWCMGINQRVQGVFANNLIHNLHLITGQICRPGATSFSLTGQPNACGGVRDGGALSHLLPAGRAIPNAKHRAEMEKLWGLPEGRIAPEPGYHTVA…
	Methanocaldococcus infernus	WP_013099975	MDIFKAQCPYCGTGCGLEIIVKDDKIKIRGDKEHIATKGSVCIKAVHLPKVFDRGRLDRVLYRESKEEEFKEIDWNLAYKILKNKLNSLSPEETYFYVSGQLFTEDSYVINKFVKGFLGTNNIDSNSRLCVATAATAYKLAFGSDGVPGCYDDIDDADTFIFIGSNAAWAHPGIFRRILKRRKEVKIVVIDPNYTETAKHSDKWIEIKAGTDTAFLNGVLYILYKNNWIDWDFIKNYTEGFEELIKEIEKYDPKTVAKICEIDEEDIYYVAELFAKSRKLITFWTMGVNQSTNGTMKALAIINLHLATGRLNDKGCPFSLTGQCNAMGGREVGYLCNGLPGFRDVRNEEDRKFMEEFWGIERGKIKEKPGYSITEAIDKILEGEIKFLWIVCTNPAVSM…
	Synechococcus elongatus	WP_011377931	MFDLSKFLPVITPLMIDTAKTLCPYCGVGCGLEAVPPAQPGRATVRDREGTPIWQIRGDRQHPSSQGMVCVKGATVAESVSKSRLKYPMFRASLDDPFTEISWDEALDRLCDRIQQTQADYGKDGICFYGSGQFQTEDYYIAQKLVKGCLGTNNFDTNSRLCMSSAVSAYSLCLGSDGPPACYEDLDLADCLLIVGSNTAECHPILFNRYRKRHKQGGTNLIVVDPRCTPTAEVADLHLALKPGSDVALLNGLGWLLYQMGYVKKDFIANQTEGFEDWLAIIEDYPPQRTAELTGLAVAELVRAADLIASAQRWLSLWSMGVNQSIQGTAKATSLINLHLLTRQIGLPGCGPFSLTGQPNAMGGRETGGLAHLLPGYRKVIDPQHRADVETIWGLPMGS…
	Methanocaldococcus indicus	WP_423793214	MIKTQCPYCGCGCGLIIEKKNGEIKIKGNREHPASKGSICIKAVKLPKTLDKNRLDKVLYRESKNEDFREISWDSAYEILKEKLTNLSPNEIYFYISGQLLTEEMYVINKFVKGFLKTNNIDSNSRLCVASAVTAYKMAFGSDGLPGCNDDIDDADCFIFVGSNAAIAHPGIFRRIIKKKDKEIVVIDFRYTETAKYADKWIPIKAGTDVALFNSILYILYKENKIYWNFIKKYTDGFDKVLEVIKNYPPEKVAKLCEISEEDIYYLANLYANKKKVLTFWSMGINQSTNGTMKALSIINVHLATGRLNDRGCPFSLTGQSNAMGGREVGYLSNGLPGFRDVRNKEDREFVEKFWGIEAGSIKDKPGLSITEAVDKILDGEIKFIWIVCTNPAVSMANL…
	Methanocaldococcus sp. FS406-22	WP_012980995	MNKKIIKTQCPFCGTGCGLEVIIDENGNIKVRGDKEHPATKGSVCIKAVHLPKALDVGRVDKVLYRESKKEDFKEIDWDLAYKILKEKLESLSPDEVYFYLSGQLLTEDIYVINKFAKGFIGTNNVDSNSRLCVATAVAAYKLAFGSDGIPGCYDDIDDADCFIFIGSNVAWAHPGLFSRILKRKKEDDVTIVTIDPNCTETAKKSDKWIPIKAGTDVVFLNSVLYVLYENNWIDWEFIKNYTEGFEEAIEEAKKYPPKVAAEICEVDEKDIYYIAELFAKKKKLISFWTMGVNQSTNGTMKALAIINLHLATGRLNDRGCPFSLTGQSNAMGGREVGYLSNGLPGYRDVRNKEDREFIEDFWGIERGKIKDKPGCSITEAIDKILEGEIKFLWIVCTN…
	Methanothermococcus thermolithotrophicus	Gene_RS07920*	MGIKTQCPYCGTGCGLEVVKTEDHIKIKGDLNHPATKGSVCSKAVLLPKALDVGRLNRVLYRENKKDDFKEIDWNNAYQILKEKLESLSPDEIYFYVSGQLLTEEMYVINKFAKGFIGTNNIDSNSRLCVASAVMGYKFAFGSDGIPGSYDDIDDADGYIFIGSNAAWAHPGLFRRVLKRKKEHPEASIVVIDPKYTETAEKSDKWIPIKAGTDTVFLNSVLYVLYENNWIDMEFIKKYTEGFEDALNEAKKYPPRVAAEICDIDEKDIYEVAELFAKKKKLISFWTMGINQSSNGTTKNLALINLHLATGRLNEKGCPFSLTGQSNAMGGREVGYLANGLPGYRDVRNKGDREFIENYWKIEKGKIKDQPGYSIVEAVDKILEGKIKFLWIVCTNPAV…
	Note* Nucleotide gene sequence translated to protein sequence

## Sheet: Figure_S4
	Organism	Accession Number	Protein sequence
	Escherichia coli str. K12 substr. MG1655	PDB (4U4T)	MSHSSAPERATGAVITDWRPEDPAFWQQRGQRIASRNLWISVPCLLLAFCVWMLFSAVAVNLPKVGFNFTTDQLFMLTALPSVSGALLRVPYSFMVPIFGGRRWTAFSTGILIIPCVWLGFAVQDTSTPYSVFIIISLLCGFAGANFASSMANISFFFPKQKQGGALGLNGGLGNMGVSVMQLVAPLVVSLSIFAVFGSQGVKQPDGTELYLANASWIWVPFLAIFTIAAWFGMNDLATSKASIKEQLPVLKRGHLWIMSLLYLATFGSFIGFSAGFAMLSKTQFPDVQILQYAFFGPFIGALARSAGGALSDRLGGTRVTLVNFILMAIFSGLLFLTLPTDGQGGSFMAFFAVFLALFLTAGLGSGSTFQMISVIFRKLTMDRVKAEGGSDERAMREA…
	Methanocaldococcus infernus	WP_013099974	MKNNNKEKKEKKKVGIIEALKSGDIKTLIASLIYFDTGFMVWLLFGPALGLFIAQELGLSPAEKGFMVAIPILAAALFRIPFGYMYQAINGKYIALAGIILSALPIIYVNLFPINYTTLLILGAFLGIGGASFAIALPMAGSNYPKKYQGLVLGLAAAGNLGAMMDGLIFPPIAETYGWRTAALVALIFLAIAFILCYSWIKDSCLKRPELKYHAIFNFIVTFISLIAFTLILYSGIIGISGKFGLLLLPIIVGAISILLLDKTYRNALKKRDPWIFMLFYAITFGGFVGMSGSVAFILNGQYGFDPVLAGMIMALLSFTGALIRPIGGWISDKIGGVKVLLAVFTAIAFCDLVLGLFLPPAFIGVPLLWLLFVAFGLGNGAVFQLVPLRWPRATGMAT…
	Methanocaldococcus indicus	WP_423793213	MNLKNQKKEKEKKVKKVDIIKALKSGDIKTLIASLLYFDTGFMVWLLFGPALGLFIAQELGLSPAEKGFMVAVPILAAALFRIPFGYMYQAIDGKYIALAGILLSALPILYVNLFPIDYTTLLVLGAFLGIGGASFAIALPMAGSNYPKQYQGLVLGLAAAGNLGAMMDGMVFPPLAEMYGWRKAALVALLFLAISFILCWKWIKDSSPKKPELKIKSILNFVITFVSFIVVTLLLYSGVIGISGKFGLLLLPIIVWIISIALLSSDYRNALKKKDPWVFMLFYALTFGGFVGMSGSVAFIINSQYGFDPVLAGLTMALLSFTGALIRPIGGWISDIIGGVRVLLAVFLTIAFCDLVLGIFIPPAIIGIPLLWLLFAAFGLGNGAVFQLVPLRWPRATG…
	Methanocaldococcus sp. FS406-22	WP_ 012980994	MAELKQKKKVGIIEALKSGDIKTLIASLLYFDTGFMVWLLFGPALGLFIAQELGLSPAEKGFMVAVPILAAALFRIPFGYMYQAINGKYVAMMGIILSALPILFVNLFPINYTTLLILGAFLGIGGASFAIALPMAGSNYPKKYQGLVLGLAAAGNLGAMMDGLIFPPIAETYGWRTAALVALVFLAISFVLCWAWIKDSSPKRPELRNHAIFNFIVTFVSFIVVTLMLYSGILGISGKFGLLLLPVIVGAISIMLLSKDYRNALKKRDPWVFMLFYAITFGGFVGMSGSVAFILNGQYGFDPVTCGMLMSLLSFSGAIIRPVGGWIADKIGGVKVLLAVFAAIATFDYLLGFTIPPAIIGIPLLWGLFLSFGIGNGAVFQLVPLRWPRATGMATGLIG…
	Methanothermococcus thermolithotrophicus	WP_ 018153296	MVEKQRNRFGIIEALKSGDIKTLIASLLYFDTGFMVWLLFGPALGLFIATELGLSPAEKGFMIAVPILAAAIFRIPFGYMYQAINGKYIAMMGIILSALPILFVNLFPINYTTLLILGAFLGIGGASFAIALPMAGSNYPKKYQGLVLGLAAAGNLGAMMDGLIFPPIAETYGWRTAALTALAFLAVSFMLCWSWIKDSSPKKPELKNHAIFNFSVTFVSLIAAALALYNGWFGVTGKVGLLILPIITGLISILLLSPEYRNALKKRDPWIFMLFYAITFGGFVGMSGSVAFILNGQYGFDPVTCGMLMSLLSFTGAIIRPIGGWIADRIGGVRLLLATLASIAIFDYLLGFMVPPAVIGIPLLWGLFASFGLGNGAVFQLVPLRWPRATGMATGLIGA…

## Sheet: Figure_S5
	Organism	Accession Number	Protein sequence
	Methanocaldococcus infernus	WP_013100746.1	MKWKLKDEIVDTEMCAQCSTCAIVCPNNLVKFDEKPYLGEECLRKGHGMCYEVCPRVNSFKYQVKIRERFKEEYYYAKGDIEGQDGGVVTTSLKYLLEKGEIDGAIVVGRDEYWKPVSMVVQTAEDIVKGAKSKYTVSTLEALRKAGELGLKKVAVVGLPCQINGLRKLQYFPYHSRHDFEIGKDGKPVKLPKIEYFIGLFCTKKFEYDNFKEVLEKYGVNIKDVEKFDIKKGKLLVYLKNEVKEIPIKEFKPLSGCKVCKDFTAELSDISVGSVGSPEGYTTVIIRTKKGEKIKEALELKEGVDIEKIKKLAEKKVKEFKEEIEKRRKEGKKISLYWLGDYGGVKKEPTGSYFIRVRAKPGQWYSVEELEKLTEIAKKYNLRVKLTNRGTFEYHGADG…
	Methanothermococcus thermolithotrophicus isoform 1	WP_119720511.1	MYEWKLNDIVDNGICAKCGTCTVVCPNGILTFEDRPKLTEECLRKGNGMCFEVCPRVSSGKYQIKIREKFKEEYYYGKGDVEGQDGGVVTTFLKYLLKNKKIDGAIVVGDECWKPVSLIVQNEEDLMNTTKSKYTVSTLEALKTAGEMGLEKVAVVGLPCQINGLRKLQYFQYLAKHDGELGKNGKPVKLPKIEYLIGLLCTEKFEYDELKETLAKYNINMDDVEKFDIKKGKLLVYVNGEEHKIPLKEIELSAGCKMCRDFDAEMADVSVGCVGSPDGYSTVIIRTEKGEEIKNAIELKEGVNLEAIEKLRDLKLNRFKKEVERRKAEDEKVSFYWTADYGGVGKRADGTYFIRIRAKPAGWYSIDEAREILEIAEKYDGKIKMTNRGAFEIHGISGF…
	Methanothermococcus thermolithotrophicus isoform 2	WP_263315238.1	MEWKLNDVIVDTNQCAKCSTCAIVCPNNLVKFNEKPYIGEECLRKGNGMCFEVCPRVSSGKYQIKIREKFKEEYYYGKGDVEGQDGGVVTTFLKYLLKNKKIDGAIVVGDECWKPVSLIVQNEEDLMNTTKSKYTVSTLEALKTAGEMGLEKVAVVGLPCQINGLRKLQYFQYLAKHDGKLGKNGKPVKLPKIEYLIGLLCTEKFEYDELKETLAKYNINMDDVEKFDIKKGKLLVYVNGEEHKIPLKEIELSAGCKMCRDFDAEMADVSVGCVGSPDGYSTVIIRTEKGEEIKNAIELMEGVDLEAIEKLRDLKLNRFKKEVERRKAEDEKVSFYWLSDYNGIGLRADGTYFIRLRAKPAGFYNIEDIEFISKIAKEYNARIKLNSRQGIELQGISGF…
	Methanocaldococcus sp. FS406-22 isoform 1	WP_012980875.1	MYEWKLNEIVDSGICARCGTCTIVCPNSILTFDERPKLIEECLRKGHGMCYDVCPRVSSGKYQIKIREKFKEEYYYGKSDIEGQDGGVVTAFLKYLLENGKIDGAIVVGDECWKPVSLVVQNAEDLLKAAKSKYAISTLDALRKAGEMGLEKVAVVGLPCQINGLRKLQYFPYLAKHDGELGKNGKPAKLPKIEYLIGLFCTEKFRYDNMKEVLAKHGIDIEKVDKFDIKKGKLLVYINGEKKEIDLKEFEICPGCKMCRDFDAELADVSVGCVGSPDGYSTVIIRTEKGEEIKNAVELKEGVDIEAIEKLRQMKLKRFKKEIERRKENNEYISFYWTADYGGIGKRADGTYFIRIRAKPGGWYTVEEIKEILDIAEKYNAKIKITDRAGYELHGISGF…
	Methanocaldococcus sp. FS406-22 isoform 2	WP_048197506.1	MMEWKLNEVIVETNQCAKCSTCAIVCPNNLVKFDNKPYIEEECLRKGNGMCFEVCPRVSSGKYQIKLRENFKEKYYYARSDIEGQDGGVVTAFLKYLLESGKIDGAIVVGKDEFWKPVSMIVLSEKDILKGSKSKYTVSTLDALRKAGEMGLEKVAVVGLPCQINGLRKLQYFPYHAKHDPELGRDGKPVKLPKIEYLIGLFCMEKFEYNSLKEVLSKYGIDIKDVEKFDIKKGNLLVYVNGEKKEIDLKEIEICSGCKMCRDFDAELADVSIGSVGSPDGYSTIIIRTKKGEEIKNAVELKEGVDIEAIDKLRKKKLKRFKEEVERRRKNNEPVSFYWTADYGGIGKRADGTYFIRIRAKPGGWYTVEEIKEILDIAEKYNAKIKITDRAGYELHGIS…
	Methanocaldococcus jannaschii	WP_010870385.1	MYEWKLNEIVDSGVCARCGTCTIVCPNGILTFDERPKLIDECLRKGHGMCFEVCPRVSSAKYQIKIREKFYEKYYYAKSDIEGQDGGVVTAFLKYLLENGKIDGAIVVGDECWKPVSLVVQNAEDLLKTAKSKYAISTLDALRKAGEMGLEKVAVVGLPCQINGLRKLQYFPYHAKHDLELGRNGKPVKLPKIEYLIGLFCTEKFRYDNMKEVLSKHGIDIEKVEKFDIKKGKLLVYVNGEKKEFDLKEFEICSGCKMCRDFDAEMADVSVGCVGSPDGYSTIIIRTEKGEEIKNAVELKEGVNLEEIEKLRQLKLKRFKKEVERRRENNEYVSFYWTADYGGIGKRADGTYFIRVRAKPGGWYKPEEIKEILDIAEEYNAKIKVTDRAGYELHGISGF…
	Methanocaldococcus indicus	WP_423793215.1	MEWKLNEIVNNGFCAACSICSVVCPNNLIDFDNKPFLKDECLRKGHGMCYEVCPRVSSGKYQIKIREGFKEEYYYGKGDIEGQDGGVVTTFLKYLIENKKIDGAIIVARDEYWKPISMIVQTADDIIKGAKSKYTISTMEALRKAGELGLKKVAVVGLPCQVNALRKIKYFPYLSKHDFELGRDGKPTKLPKIEYLIGLFCMEKFEYNNFKEVLEKHNINIKDVKKFDIKKGKLLVYLDNEVKEIKLSEFKVLDGCKVCRDFTAELADISVGSVGSPDGYSTIIIRTEKGEEIKKAIELKEGVDIEKIEKLKEKKLKRFKEEINRRKENNEFISYYWATDYGGVKKRGDGKFFIRVRAKPAGFYTIDEIEGILKVAKKYNAEIKTTDRGGFELHKVDGY…
